# Supplementary material for: ERCC1 which affects lipids metabolism and actin dynamics in coal workers’ pneumoconiosis is a candidate biomarker for early warning and diagnosis
Source: PLoS One. 2024 Sep 16;19(9):e0308082. doi: 10.1371/journal.pone.0308082 (PMC11404792; doi:10.1371/journal.pone.0308082)
Supplement: S1 Data — (XLSX) [file pone.0308082.s001.xlsx]

## Sheet: SNP genotyping
Number	Group	Age (y)	Work duration (y)	Smoking history	Drinking history	rs201159454	rs2234997	rs3092844	rs3212929	rs3212986	rs25489	rs915927	rs2301582	rs1215022	rs3806268	rs1080250	rs6757121	rs455060	rs408813
#96	Healthy group	22	0	Never smoked	Occasional drinker	TT	TT	CC	CC	CA	CC	TT	CC	AA	GA	TT	CC	GG	GG
#95	Healthy group	22	0	Never smoked	Never drank	TT	TT	CC	CC	CC	CC	TT	CC	AA	GA	TT	TC	GA	GG
#94	Healthy group	24	0	Never smoked	Never drank	TT	TT	CC	CC	CA	TC	TT	CC	AA	GA	TT	TC	GA	GG
#93	Healthy group	22	0	Never smoked	Occasional drinker	TT	TT	CC	CC	CA	CC	TT	CC	AA	AA	TT	CC	AA	GG
#91	Healthy group	22	0	Never smoked	Occasional drinker	TT	TT	CC	CC	AA	TC	TT	CC	AA	GA	TT	CC	GG	GG
#9	Healthy group	18	0	Never smoked	Occasional drinker	TT	TT	CC	CC	CC	CC	TT	CC	AA	GA	TT	CC	GA	GG
#88	Healthy group	25	0	Never smoked	Occasional drinker	TT	TT	CC	CC	AA	CC	CT	CC	AA	GA	TT	CC	GG	GG
#87	Healthy group	27	0	Never smoked	Occasional drinker	TT	TT	CC	CC	CA	CC	TT	CC	AA	GA	TT	CC	AA	GG
#86	Healthy group	27	0	Never smoked	Never drank	TT	TT	CC	CC	CC	CC		CC	AA	GG	TT	TC	GA	GG
#84	Healthy group	40	0	Never smoked	Never drank	TT	TT	CC	CC	AA	CC	CT	CC	AA	GA	TT	CC	AA	GG
#81	Healthy group	23	0	Never smoked	Occasional drinker	TT	TT	CC	CC	CC	CC	TT	CC	AA	GG	TT	CC	GA	GG
#80	Healthy group	30	0	Never smoked	Occasional drinker	TT	TT	CC	CC	CA	TC	TT	CC	AA	GG	TT	CC	GA	GG
#78	Healthy group	21	0	Never smoked	Never drank	TT	TT	CC	CC	CC	CC	CT	CC	AA	GA	TT	TC	GG	GG
#75	Healthy group	22	0	Never smoked	Occasional drinker	TT	TT	CC	CC	CA	CC	CC	CC	AA	AA	TT	CC	GA	GG
#74	Healthy group	26	0	Never smoked	Never drank	TT	TT	CC	CC	AA	TC	TT	CC	AA	GG	TT	CC	GA	GG
#67	Healthy group	51	0	Never smoked	Never drank	TT	TT	CC	CC	CA	CC	TT	CC	AA	GA	TT	CC	GG	GG
#66	Healthy group	46	0	Never smoked	Never drank	TT	TT	CC	CC	CC	CC	TT	CC	AA	GA	TT	CC	GG	GG
#65	Healthy group	25	0	Never smoked	Occasional drinker	TT	TT	CC	CC	CA	CC	TT	CC	AA	GA	TT	CC	AA	GG
#61	Healthy group	30	0	Never smoked	Occasional drinker	TT	TT	CC	CC	AA	CC	TT	CC	AA	AA	TT	CC	AA	GG
#56	Healthy group	29	0	Never smoked	Never drank	TT	TT	CC	CC	CC	TC	TT	CC	AA	GA	TT	TT	GG	GG
#50	Healthy group	28	0	Never smoked	Occasional drinker	TT	TT	CC	CC	CA	CC	TT	CC	AA	AA	TT	CC	AA	GG
#49	Healthy group	30	0	Never smoked	Never drank	TT	TT	CC	CC	CC	CC	TT	CC	AA	GG	TT	CC	GG	GG
#40	Healthy group	46	0	Never smoked	Occasional drinker	TT	TT	CC	CC	CA	TC	TT	CC	AA	AA	TT	CC	GG	GG
#37	Healthy group	31	0	Never smoked	Never drank	TT	TT	CC	CC	CC	CC	TT	CC	AA	AA	TT	CC	GA	GG
#35	Healthy group	38	0	Never smoked	Occasional drinker	TT	TT	CC	CC	CA	CC	TT	CC	AA	GG	TT	CC	GA	GG
#31	Healthy group	45	0	Never smoked	Never drank	TT	TT	CC	CC	CC	TC	TT	CC	AA	AA	TT	CC	GA	GG
#3	Healthy group	39	0	Never smoked	Never drank	TT	TT	CC	CC	CC	CC	TT	CC	AA	AA	TT	CC	GG	GG
#26	Healthy group	23	0	Never smoked	Never drank	TT	TT	CC	CC	CA	CC	TT	CC	AA	AA	TT	CC	AA	GG
#25	Healthy group	24	0	Never smoked	Occasional drinker	TT	TT	CC	CC	CA	CC	TT	CC	AA	GA	AT	TC	GG	GG
#24	Healthy group	49	0	Never smoked	Occasional drinker	TT	TT	CC	CC	CC	TT	TT	TC	AT	GG	TT	TC	GA	GG
#19	Healthy group	43	0	Never smoked	Occasional drinker	TT	TT	CC	CC	CA	CC	TT	CC	AA	GG	TT	CC	GA	GG
#16	Healthy group	44	0	Never smoked	Never drank	TT	TT	CC	CC	CC	CC	TT	CC	AA	AA	TT	CC	GA	GG
#132	Healthy group	38	0	Never smoked	Occasional drinker	TT	TT	CC	CC	CC	CC	TT	CC	AA	AA	TT	CC	GA	GG
#130	Healthy group	47	0	Never smoked	Never drank	TT	TT	CC	CC	CA	TC	TT	CC	AA	GA	TT	CC	AA	GG
#127	Healthy group	34	0	Never smoked	Never drank	TT	TT	CC	CC	CC	CC	TT	CC	AA	AA	TT	CC	GG	GG
#126	Healthy group	25	0	Never smoked	Occasional drinker	TT	TT	CC	CC	AA	TC	TT	CC	AA	GA	TT	CC	GG	GG
#125	Healthy group	38	0	Never smoked	Never drank	TT	TT	CC	CC	CA	TC	TT	TC	AT	GA	TT	CC	GA	GG
#124	Healthy group	22	0	Never smoked	Never drank	TT	TT	CC	CC	CA	CC	TT	CC	AA	GG	TT	CC	GG	GG
#120	Healthy group	27	0	Never smoked	Never drank	TT	TT	CC	CC	CC	TC	TT	CC	AA	AA	TT	CC	GG	GG
#119	Healthy group	24	0	Never smoked	Never drank	TT	TT	CC	CC	AA	TC	TT	CC	AA	GG	TT	CC	GA	GG
#118	Healthy group	30	0	Never smoked	Never drank	TT	TT	CC	CC	CC	CC	TT	CC	AA	GA	TT	CC	GA	GG
#117	Healthy group	25	0	Never smoked	Occasional drinker	TT	TT	CC	CC	CC	CC	TT	CC	AA	GG	TT	CC	AA	GG
#116	Healthy group	27	0	Never smoked	Occasional drinker	TT	TT	CC	CC	AA	CC	TT	CC	AA	GG	TT	TC	GG	GG
#114	Healthy group	30	0	Never smoked	Never drank	TT	TT	CC	CC	CA	TC	TT	CC	AA	AA	TT	CC	GG	GG
#113	Healthy group	27	0	Never smoked	Occasional drinker	TT	TT	CC	CC	CC	TC	TT	CC	AA	GA	TT	CC	GA	GG
#109	Healthy group	27	0	Never smoked	Never drank	TT	TT	CC	CC	CC	CC	TT	CC	AA	GG	TT	CC	GA	GG
#108	Healthy group	27	0	Never smoked	Never drank	TT	TT	CC	CC	CC	CC	TT	CC	AA	GA	TT	CC	GG	GG
#107	Healthy group	29	0	Never smoked	Never drank	TT	TT	CC	CC	CA	CC	TT	CC	AA	GG	TT	CC	AA	GG
#106	Healthy group	33	0	Never smoked	Occasional drinker	TT	TT	CC	CC	CA	TC	TT	CC	AA	AA	TT	CC	GG	GG
#105	Healthy group	30	0	Never smoked	Occasional drinker	TT	TT	CC	CC	CC	TC	TT	CC	AA	AA	TT	CC	GA	GG
#104	Healthy group	34	0	Never smoked	Occasional drinker	TT	TT	CC	CC	CA	CC	TT	CC	AA	AA	TT	CC	GG	GG
#102	Healthy group	18	0	Never smoked	Never drank	TT	TT	CC	CC	CC	CC	TT	CC	AA	GG	TT	CC	GG	GG
#10	Healthy group	25	0	Never smoked	Occasional drinker	TT	TT	CC	CC	CC	CC	CT	CC	AA	GA	TT	TC	GG	GG
#1	Healthy group	28	0	Never smoked	Never drank	TT	TT	CC	CC	CC	CC	CT	CC	AA	AA	TT	CC	GA	GG
#99	Healthy group	31	0	Occasional smoker	Never drank	TT	TT	CC	CC	CA	CC	TT	TC	AT	GG	TT	TC	GA	GG
#83	Healthy group	36	0	Occasional smoker	Never drank	TT	TT	CC	CC	CC	CC	TT	CC	AA	GA	TT	CC	AA	GG
#82	Healthy group	29	0	Occasional smoker	Never drank	TT	TT	CC	CC	CA	CC	CT	CC	AA	GA	TT	CC	GG	GG
#77	Healthy group	27	0	Occasional smoker	Never drank	TT	TT	CC	CC	CC	CC	TT	CC	AA	AA	TT	TT	GG	GG
#76	Healthy group	36	0	Occasional smoker	Never drank	TT	TT	CC	CC	CA	CC	TT	CC	AA	GG	TT	CC	GA	GG
#73	Healthy group	35	0	Occasional smoker	Never drank	TT	TT	CC	CC	CC	CC	CT	CC	AA	GA	TT	CC	AA	GG
#71	Healthy group	27	0	Occasional smoker	Never drank	TT	TT	CC	CC	CC	TT	TT	CC	AA	GA	TT	CC	GA	GG
#69	Healthy group	21	0	Occasional smoker	Occasional drinker	TT	TT	CC	CC	CA	CC	TT	CC	AA	GA	TT	CC	GA	GG
#46	Healthy group	46	0	Occasional smoker	Never drank	TT	TT	CC	CC	CA	CC	TT	CC	AA	AA	TT	CC	GG	GG
#44	Healthy group	32	0	Occasional smoker	Occasional drinker	TT	TT	CC	CC	CA	CC	TT	CC	AA	GG	TT	TT	GG	GG
#36	Healthy group	35	0	Occasional smoker	Never drank	TT	TT	CC	CC	CA	TC	TT	CC	AA	GA	TT	CC	GA	GG
#30	Healthy group	26	0	Occasional smoker	Occasional drinker	TT	TT	CC	CC	AA	CC	TT	CC	AA	AA	TT	CC	AA	GG
#17	Healthy group	36	0	Occasional smoker	Never drank	TT	TT	CC	CC	CA	CC	TT	CC	AA	GA	TT	CC	GA	GG
#131	Healthy group	30	0	Occasional smoker	Never drank	TT	TT	CC	CC	CC	CC	TT	CC	AA	AA	TT	CC	GA	GG
#122	Healthy group	34	0	Occasional smoker	Never drank	TT	TT	CC	CC	CA	CC	TT	CC	AA	AA	TT	CC	GG	GG
#111	Healthy group	38	0	Occasional smoker	Never drank	TT	TT	CC	CC	CA	CC	TT	CC	AA	GA	TT	CC	GG	GG
#110	Healthy group	31	0	Occasional smoker	Never drank	TT	TT	CC	CC	CC	CC	CT	CC	AA	GA	TT	TC	GG	GG
#101	Healthy group	29	0	Occasional smoker	Never drank	TT	TT	CC	CC	AA	CC	CT	CC	AA	AA	TT	CC	GG	GG
#100	Healthy group	22	0	Occasional smoker	Occasional drinker	TT	TT	CC	CC	CC	CC	TT	CC	AA	GA	TT	CC	GG	GG
#98	Healthy group	29	0	Regular smoker	Never drank	TT	TT	CC	CC	CA	CC	CT	CC	AA	GA	TT	TC	GG	GG
#97	Healthy group	55	0	Regular smoker	Never drank	TT	TT	CC	CC	AA	CC	TT	CC	AA	GA	TT	CC	GA	GG
#92	Healthy group	22	0	Regular smoker	Occasional drinker	TT	TT	CC	CC	CA	CC	TT	CC	AA	AA	TT	CC	GA	GG
#90	Healthy group	20	0	Regular smoker	Occasional drinker	TT	TT	CC	CC	CA	CC	TT	CC	AA	AA	TT	CC	AA	GG
#89	Healthy group	23	0	Regular smoker	Occasional drinker	TT	TT	CC	CC	CC	CC	TT	CC	AA	GG	TT	CC	AA	GG
#85	Healthy group	27	0	Regular smoker	Never drank	TT	TT	CC	CC	CC	CC	CT	CC	AA	AA	TT	CC	GA	GG
#8	Healthy group	46	0	Regular smoker	Never drank	TT	TT	CC	CC	CA	CC	TT	CC	AA	GG	TT	CC	GG	GG
#79	Healthy group	29	0	Regular smoker	Never drank	TT	TT	CC	CC	CA	CC	CT	CC	AA	AA	TT	CC	GG	GG
#72	Healthy group	22	0	Regular smoker	Never drank	TT	TT	CC	CC	CA	CC	CT	CC	AA	GA	TT	CC	GA	GG
#7	Healthy group	27	0	Regular smoker	Never drank	TT	TT	CC	CC	CA	CC	TT	CC	AA	GA	TT	CC	GA	GG
#68	Healthy group	22	0	Regular smoker	Occasional drinker	TT	TT	CC	CC	CA	CC	TT	CC	AA	GA	TT	TC	GG	GG
#64	Healthy group	31	0	Regular smoker	Occasional drinker	TT	TT	CC	CC	CC	CC	TT	CC	AA	GG	TT	CC	GG	GG
#63	Healthy group	40	0	Regular smoker	Occasional drinker	TT	TT	CC	CC	CC	CC	TT	CC	AT	GA	TT	CC	AA	GG
#62	Healthy group	22	0	Regular smoker	Never drank	TT	TT	CC	CC	AA	CC	CT	CC	AA	GA	TT	CC	GA	GG
#60	Healthy group	32	0	Regular smoker	Occasional drinker	TT	TT	CC	CC	CC	CC	TT	CC	AA	AA	TT	CC	AA	GG
#6	Healthy group	44	0	Regular smoker	Never drank	TT	TT	CC	CC	CC	CC	TT	CC	AA	AA	AT	TC	GG	GG
#59	Healthy group	33	0	Regular smoker	Never drank	TT	TT	CC	CC	AA	CC	TT	CC	AA	GG	TT	CC	GA	GG
#58	Healthy group	22	0	Regular smoker	Occasional drinker	TT	TT	CC	CC	CA	CC	TT	CC	AA	GA	TT	TC	GG	GG
#57	Healthy group	30	0	Regular smoker	Occasional drinker	TT	TT	CC	CC	CA	CC	TT	CC	AA	GG	TT	CC	GA	GG
#55	Healthy group	24	0	Regular smoker	Occasional drinker	TT	TT	CC	CC	AA	CC	TT	CC	AA	GA	TT	CC	AA	GG
#54	Healthy group	32	0	Regular smoker	Occasional drinker	TT	TT	CC	CC	AA	TC	TT	CC	AA	GG	AT	CC	GA	GG
#53	Healthy group	50	0	Regular smoker	Never drank	TT	TT	CC	CC	CA	TC	TT	CC	AA	GA	AT	TC	GG	GG
#52	Healthy group	47	0	Regular smoker	Never drank	TT	TT	CC	CC	CA	CC	TT	CC	AA	AA	TT	CC	GA	GG
#51	Healthy group	28	0	Regular smoker	Occasional drinker	TT	TT	CC	CC	AA	CC	TT	CC	AA	GA	TT	CC	GA	GG
#5	Healthy group	35	0	Regular smoker	Occasional drinker	TT	TT	CC	CC	AA	CC	CT	CC	AA	AA	AT	CC	GG	GG
#48	Healthy group	30	0	Regular smoker	Occasional drinker	TT	TT	CC	CC	CA	CC	TT	CC	AA	GA	TT	CC	GG	GG
#47	Healthy group	47	0	Regular smoker	Occasional drinker	TT	TT	CC	CC	CC	TC	TT	CC	AA	GA	TT	CC	GA	GG
#45	Healthy group	34	0	Regular smoker	Occasional drinker	TT	TT	CC	CC	AA	CC	TT	CC	AA	GA	TT	CC	AA	GG
#43	Healthy group	39	0	Regular smoker	Occasional drinker	TT	TT	CC	CC	CC	CC	TT	CC	AA	GG	TT	CC	GA	GG
#42	Healthy group	30	0	Regular smoker	Never drank	TT	TT	CC	CC	CA	CC	CT	TC	AT	GG	AT	CC	GA	GG
#41	Healthy group	21	0	Regular smoker	Never drank	TT	TT	CC	CC	CA	CC	TT	CC	AA	GA	TT	CC	AA	GG
#4	Healthy group	42	0	Regular smoker	Regular drinker	TT	TT	CC	CC	AA	CC	TT	CC	AA	GA	TT	CC	GG	GG
#39	Healthy group	36	0	Regular smoker	Occasional drinker	TT	TT	CC	CC	CC	CC	TT	CC	AA	GA	TT	CC	GA	GG
#38	Healthy group	28	0	Regular smoker	Never drank	TT	TT	CC	CC	CA	CC	CT	CC	AA	GG	TT	CC	GG	GG
#34	Healthy group	43	0	Regular smoker	Never drank	TT	TT	CC	CC	CC	CC	TT	CC	AA	GA	TT	CC	AA	GG
#33	Healthy group	35	0	Regular smoker	Never drank	TT	TT	CC	CC	CC	TC	TT	CC	AA	GA	TT	CC	GG	GG
#32	Healthy group	23	0	Regular smoker	Never drank	TT	TT	CC	CC	AA	CC	CT	CC	AA	GA	TT	CC	GA	GG
#29	Healthy group	45	0	Regular smoker	Never drank	TT	TT	CC	CC	CA	CC	TT	CC	AA	AA	AT	CC	GG	GG
#28	Healthy group	26	0	Regular smoker	Occasional drinker	TT	TT	CC	CC	CC	CC	CT	CC	AA	GA	TT	CC	AA	GG
#27	Healthy group	25	0	Regular smoker	Occasional drinker	TT	TT	CC	CC	CA	CC	TT	CC	AA	GG	TT	CC	GA	GG
#23	Healthy group	39	0	Regular smoker	Occasional drinker	TT	TT	CC	CC	CC	CC	TT	CC	AA	GA	TT	CC	AA	GG
#22	Healthy group	17	0	Regular smoker	Never drank	TT	TT	CC	CC	CA	CC	CT	CC	AA	GA	TT	CC	GG	GG
#21	Healthy group	41	0	Regular smoker	Never drank	TT	TT	CC	CC	CC	CC	TT	CC	AA	AA	TT	CC	GG	GG
#20	Healthy group	26	0	Regular smoker	Occasional drinker	TT	TT	CC	CC	AA	TC	TT	CC	AA	GA	TT	TC	GG	GG
#2	Healthy group	38	0	Regular smoker	Never drank	TT	TT	CC	CC	CC	CC	CT	CC	AA	GA	TT	TC	GG	GG
#18	Healthy group	46	0	Regular smoker	Occasional drinker	TT	TT	CC	CC	CC	CC	TT	CC	AA	AA	TT	CC	AA	GG
#15	Healthy group	23	0	Regular smoker	Occasional drinker	TT	TT	CC	CC	CC	CC	TT	CC	AA	AA	TT	TC	GG	GG
#14	Healthy group	30	0	Regular smoker	Never drank	TT	TT	CC	CC	CC	TC	TT	TC	AA	GG	TT	TC	GA	GG
#13	Healthy group	48	0	Regular smoker	Never drank	TT	TT	CC	CC	AA	CC	TT	CC	AA	GA	TT	CC	AA	GG
#129	Healthy group	21	0	Regular smoker	Occasional drinker	TT	TT	CC	CC	CA	CC	TT	CC	AA	GA	TT	TC	GA	GG
#128	Healthy group	26	0	Regular smoker	Occasional drinker	TT	TT	CC	CC	CA	CC	TT	CC	AA	GG	TT	TC	GG	GG
#123	Healthy group	24	0	Regular smoker	Occasional drinker	TT	TT	CC	CC	CC	CC	CT	CC	AA	AA	TT	CC	AA	GG
#121	Healthy group	22	0	Regular smoker	Never drank	TT	TT	CC	CC	CC	CC	TT	CC	AA	GA	TT	CC	GG	GG
#12	Healthy group	26	0	Regular smoker	Never drank	TT	TT	CC	CC	CC	CC	TT	CC	AA	GA	AT	CC	GA	GG
#115	Healthy group	24	0	Regular smoker	Occasional drinker	TT	TT	CC	CC	CC	CC	TT	CC	AA	GG	TT	TC	GA	GG
#112	Healthy group	20	0	Regular smoker	Occasional drinker	TT	TT	CC	CC	CA	CC	TT	CC	AA	AA	TT	CC	GA	GG
#11	Healthy group	27	0	Regular smoker	Never drank	TT	TT	CC	CC	CA	CC	TT	TC	AT	AA	TT	CC	GA	GG
#103	Healthy group	30	0	Regular smoker	Never drank	TT	TT	CC	CC	CC	TC	CT	CC	AA	AA	TT	TC	GA	GG
560	Coal dust exposure group	55	10	Never smoked	Never drank	TT	TT	CC	CC	CA	TC	TT	CC	AA	GG	AT	CC	GA	GG
541	Coal dust exposure group	54	30	Never smoked	Occasional drinker	TT	TT	CC	CC	CC	CC	TT	CC	AA	GA	TT	CC	GA	GG
533	Coal dust exposure group	47	23	Never smoked	Occasional drinker	TT	TT	CC	CC	AA	TC	TT	CC	AA	AA	TT	CC	GG	GG
523	Coal dust exposure group	48	24	Never smoked	Occasional drinker	TT	TT	CC	CC	CA	CC	TT	CC	AA	GA	TT	CC	GA	GG
514	Coal dust exposure group	58	34	Never smoked	Never drank	TT	TT	CC	CC	CA	CC	CT	CC	AA	GA	TT	CC	GA	GG
507	Coal dust exposure group	50	26	Never smoked	Occasional drinker	TT	TT	CC	CC	CC	CC	TT	CC	AA	GA	TT	TC	GA	GG
504	Coal dust exposure group	52	27	Never smoked	Occasional drinker	TT	TT	CC	CC	CC	CC	TT	CC	AA	GA	TT	CC	GG	GG
494	Coal dust exposure group	51	22	Never smoked	Never drank	TT	TT	CC	CC	CA	CC	TT	CC	AA	AA	TT	CC	GA	GG
487	Coal dust exposure group	46	19	Never smoked	Occasional drinker	TT	TT	CC	CC	AA	CC	TT	CC	AA	GA	TT	TC	GG	GG
486	Coal dust exposure group	52	13	Never smoked	Never drank	TT	TT	CC	CC	CA	CC	TT	CC	AA	GA	TT	CC	GG	GG
485	Coal dust exposure group	47	17	Never smoked	Never drank	TT	TT	CC	CC	CA	CC	CT	CC	AA	GA	TT	CC	GA	GG
481	Coal dust exposure group	47	26	Never smoked	Occasional drinker	TT	TT	CC	CC	CA	CC	TT	CC	AA	GA	TT	TC	GA	GG
479	Coal dust exposure group	49	14	Never smoked	Occasional drinker	TT	TT	CC	CC	CA	CC	CT	CC	AA	AA	TT	TC	GG	GG
477	Coal dust exposure group	44	24	Never smoked	Occasional drinker	TT	TT	CC	CC	CC	CC	TT	CC	AA	GG	TT	CC	GA	GG
472	Coal dust exposure group	51	26	Never smoked	Never drank	TT	TT	CC	CC	CC	CC	TT	CC	AA	AA	TT	TC	GA	GG
468	Coal dust exposure group	38	11	Never smoked	Occasional drinker	TT	TT	CC	CC	CC	CC	TT	CC	AA	GA	TT	CC	GA	GG
461	Coal dust exposure group	55	32	Never smoked	Occasional drinker	TT	TT	CC	CC	CA	TC	TT	CC	AA	GA	TT	CC	GA	GG
455	Coal dust exposure group	51	21	Never smoked	Occasional drinker	TT	TT	CC	CC	CA	CC	TT	CC	AA	GA	TT	CC	GA	GG
453	Coal dust exposure group	49	9	Never smoked	Never drank	TT	TT	CC	CC	CC	CC	CT	TC	AT	GA	TT	CC	GG	GG
440	Coal dust exposure group	34	11	Never smoked	Never drank	TT	TT	CC	CC	CC	TC	TT	CC	AA	GA	TT	CC	GA	GG
426	Coal dust exposure group	51	11	Never smoked	Occasional drinker	TT	TT	CC	CC	CA	CC	TT	CC	AA	GA	TT	CC	AA	GG
*9	Coal dust exposure group	54	11	Never smoked	Never drank	TT	TT	CC	CC	CC	TC	TT	CC	AA	GG	AT	CC	GA	GG
*87	Coal dust exposure group	49	14	Never smoked	Occasional drinker	TT	TT	CC	CC	CC	CC	TT	CC	AA	GA	TT	TC	GG	GG
*86	Coal dust exposure group	54	16	Never smoked	Never drank	TT	TT	CC	CC	CA	CC	CT	CC	AA	GA	TT	CC	GA	GG
*83	Coal dust exposure group	54	11	Never smoked	Never drank	TT	TT	CC	CC	CC	CC	TT	CC	AA	GA	TT	CC	AA	GG
*8	Coal dust exposure group	53	10	Never smoked	Never drank	TT	TT	CC	CC	CA	CC	CT	CC	AA	GG	TT	CC	AA	GG
*79	Coal dust exposure group	54	12	Never smoked	Never drank	TT	TT	CC	CC	AA	CC	CT	CC	AA	GA	TT	CC	GA	GG
*77	Coal dust exposure group	49	14	Never smoked	Never drank	TT	TT	CC	CC	CA	CC	TT	CC	AA	AA	TT	CC	AA	GG
*73	Coal dust exposure group	58	26	Never smoked	Never drank	TT	TT	CC	CC	CC	CC	CT	CC	AA	AA	TT	TC	GA	GG
*68	Coal dust exposure group	56	32	Never smoked	Never drank	TT	TT	CC	CC	CC	TC	TT	CC	AA	AA	TT	TC	GA	GG
*64	Coal dust exposure group	54	32	Never smoked	Never drank	TT	TT	CC	CC	CC	CC	TT	CC	AA	GA	TT	CC	GA	GG
*63	Coal dust exposure group	52	23	Never smoked	Never drank	TT	TT	CC	CC	CA	CC	TT	CC	AA	AA	TT	TC	GG	GG
*62	Coal dust exposure group	49	27	Never smoked	Never drank	TT	TT	CC	CC	CC	CC	TT	CC	AA	GA	TT	CC	GA	GG
*60	Coal dust exposure group	52	25	Never smoked	Never drank	TT	TT	CC	CC	CC	CC	CT	CC	AA	GA	TT	CC	GA	GG
*56	Coal dust exposure group	48	25	Never smoked	Never drank	TT	TT	CC	CC	CC	CC	TT	CC	AA	GG	TT	TT	GG	GG
*55	Coal dust exposure group	57	35	Never smoked	Occasional drinker	TT	TT	CC	CC	CC	CC	TT	CC	AA	AA	TT	CC	GG	GG
*50	Coal dust exposure group	55	13	Never smoked	Never drank	TT	TT	CC	CC	CC	CC	TT	CC	AA	AA	TT	CC	GA	GG
*5	Coal dust exposure group	60	18	Never smoked	Occasional drinker	TT	TT	CC	CC	CC	CC	TT	CC	AA	GA	TT	CC	GA	GG
*45	Coal dust exposure group	51	24	Never smoked	Regular drinker	TT	TT	CC	CC	CC	CC	TT	CC	AA	GA	TT	CC	GA	GG
*4	Coal dust exposure group	54	15	Never smoked	Occasional drinker	TT	TT	CC	CC	CA	CC	TT	CC	AA	GG	AT	CC	GA	GG
*38	Coal dust exposure group	51	24	Never smoked	Never drank	TT	TT	CC	CC	CA	CC	TT	CC	AA	AA	TT	CC	AA	GG
*36	Coal dust exposure group	50	28	Never smoked	Never drank	TT	TT	CC	CC	CA	CC	TT	CC	AA	GG	TT	CC	AA	GG
*28	Coal dust exposure group	60	18	Never smoked	Never drank	TT	TT	CC	CC	CA	TC	TT	CC	AA	GA	TT	CC	AA	GG
*25	Coal dust exposure group	41	18	Never smoked	Occasional drinker	TT	TT	CC	CC	CC	CC	TT	CC	AA	GA	TT	CC	AA	GG
*21	Coal dust exposure group	44	21	Never smoked	Never drank	TT	TT	CC	CC	CC	TC	TT	CC	AA	GG	TT	CC	GA	GG
*18	Coal dust exposure group	49	16	Never smoked	Never drank	TT	TT	CC	CC	CA	CC	TT	CC	AA	GA	TT	CC	GA	GG
*17	Coal dust exposure group	54	23	Never smoked	Never drank	TT	TT	CC	CC	CC	CC	TT	CC	AA	GG	TT	CC	AA	GG
*16	Coal dust exposure group	54	14	Never smoked	Never drank	TT	TT	CC	CC	CC	CC	TT	CC	AA	AA	TT	CC	AA	GG
*13	Coal dust exposure group	54	16	Never smoked	Never drank	TT	TT	CC	CC	AA	CC	TT	CC	AA	GA	TT	CC	GA	GG
544	Coal dust exposure group	44	14	Occasional smoker	Never drank	TT	TT	CC	CC	AA	CC	CT	CC	AA	GA	TT	CC	GG	GG
527	Coal dust exposure group	52	22	Occasional smoker	Occasional drinker	TT	TT	CC	CC	AA	TC	TT	CC	AA	GA	TT	CC	GG	GG
524	Coal dust exposure group	49	27	Occasional smoker	Occasional drinker	TT	TT	CC	CC	AA	CC	TT	CC	AA	AA	TT	CC	AA	GG
515	Coal dust exposure group	50	10	Occasional smoker	Occasional drinker	TT	TT	CC	CC	CA	TC	TT	CC	AA	GA	AT	TC	GG	GG
450	Coal dust exposure group	52	53	Occasional smoker	Never drank	TT	TT	CC	CC	CC	CC	TT	CC	AA	GA	TT	CC	GG	GG
442	Coal dust exposure group	49	10	Occasional smoker	Never drank	TT	TT	CC	CC	CC	CC	TT	CC	AA	GA	TT	CC	AA	GG
*82	Coal dust exposure group	45	13	Occasional smoker	Occasional drinker	TT	TT	CC	CC	CA	CC	TT	TC	AA	GG	TT	CC	GA	GG
*47	Coal dust exposure group	52	24	Occasional smoker	Never drank	TT	TT	CC	CC	AA	CC	TT	CC	AA	AA	TT	CC	GG	GG
*33	Coal dust exposure group	48	17	Occasional smoker	Occasional drinker	TT	TT	CC	CC	CC	CC	TT	CC	AA	GG	TT	CC	GA	GG
*30	Coal dust exposure group	53	29	Occasional smoker	Occasional drinker	TT	TT	CC	CC	CC	CC	TT	CC	AA	AA	TT	CC	GG	GG
*22	Coal dust exposure group	43	18	Occasional smoker	Never drank	TT	TT	CC	CC	CC	CC	CT	CC	AA	GG	AT	CC	GG	GG
*19	Coal dust exposure group	43	23	Occasional smoker	Occasional drinker	TT	TT	CC	CC	CA	CC	TT	CC	AA	GG	TT	TC	GA	GG
*12	Coal dust exposure group	48	11	Occasional smoker	Occasional drinker	TT	TT	CC	CC	CA	CC	CT	CC	AA	GG	AT	CC	GA	GG
540	Coal dust exposure group	50	10	Regular smoker	Occasional drinker	TT	TT	CC	CC	CC	CC	TT	CC	AA	GG	TT	TC	GG	GG
539	Coal dust exposure group	52	26	Regular smoker	Never drank	TT	TT	CC	CC	CC	CC	CT	CC	AA	GG	TT	CC	GA	GG
538	Coal dust exposure group	49	26	Regular smoker	Regular drinker	TT	TT	CC	CC	CA	CC	TT	CC	AA	GA	TT	CC	GA	GG
534	Coal dust exposure group	54	15	Regular smoker	Occasional drinker	TT	TT	CC	CC	CC	CC	CT	CC	AA	GA	TT	CC	GA	GG
532	Coal dust exposure group	56	30	Regular smoker	Occasional drinker	TT	TT	CC	CC	CA	CC	TT	CC	AA	GG	TT	CC	AA	GG
530	Coal dust exposure group	52	17	Regular smoker	Regular drinker	TT	TT	CC	CC	CC	TC	TT	CC	AA	AA	TT	CC	GA	GG
521	Coal dust exposure group	49	26	Regular smoker	Occasional drinker	TT	TT	CC	CC	CA	CC	TT	CC	AA	GG	TT	CC	GG	GG
520	Coal dust exposure group	52	25	Regular smoker	Occasional drinker	TT	TT	CC	CC	CA	CC	CT	CC	AA	GA	TT	TC	GG	GG
519	Coal dust exposure group	49	15	Regular smoker	Occasional drinker	TT	TT	CC	CC	AA	CC	TT	CC	AA	GA	TT	TC	GG	GG
518	Coal dust exposure group	49	26	Regular smoker	Occasional drinker	TT	TT	CC	CC	AA	CC	CT	TT	TT	AA	TT	CC	GA	GG
517	Coal dust exposure group	52	20	Regular smoker	Occasional drinker	TT	TT	CC	CC	CA	CC	TT	CC	AA	GA	TT	CC	GG	GG
511	Coal dust exposure group	54	10	Regular smoker	Occasional drinker	TT	TT	CC	CC	CC	CC	TT	CC	AA	GG	TT	CC	GG	GG
503	Coal dust exposure group	54	30	Regular smoker	Never drank	TT	TT	CC	CC	CC	CC	CT	CC	AA	GA	TT	TC	GG	GG
502	Coal dust exposure group	54	11	Regular smoker	Occasional drinker	TT	TT	CC	CC	AA	CC	TT	CC	AA	AA	TT	CC	GG	GG
501	Coal dust exposure group	52	26	Regular smoker	Occasional drinker	TT	TT	CC	CC	CC	TC	TT	CC	AA	GA	AT	CC	AA	GG
499	Coal dust exposure group	41	9	Regular smoker	Never drank	TT	TT	CC	CC	CC	TC	CT	CC	AA	AA	TT	CC	GA	GG
493	Coal dust exposure group	39	4	Regular smoker	Occasional drinker	TT	TT	CC	CC	CA	CC	CT	CC	AA	GA	TT	CC	GG	GG
492	Coal dust exposure group	39	2	Regular smoker	Never drank	TT	TT	CC	CC	CA	CC	CT	CC	AA	AA	TT	CC	GG	GG
489	Coal dust exposure group	47	30	Regular smoker	Never drank	TT	TT	CC	CC	CA	CC	TT	TC	AT	GA	TT	CC	GA	GG
483	Coal dust exposure group	45	9	Regular smoker	Never drank	TT	TT	CC	CC	CC	CC	CT	CC	AA	GA	TT	CC	GG	GG
482	Coal dust exposure group	52	18	Regular smoker	Never drank	TT	TT	CC	CC	CC	CC	TT	CC	AA	GG	TT	CC	GA	GG
480	Coal dust exposure group	47	17	Regular smoker	Never drank	TT	TT	CC	CC	CC	CC	TT	CC	AA	GA	TT	TT	GG	GG
476	Coal dust exposure group	46	28	Regular smoker	Occasional drinker	TT	TT	CC	CC	CC	CC	TT	CC	AA	GG	TT	CC	AA	GG
475	Coal dust exposure group	42	12	Regular smoker	Never drank	TT	TT	CC	CC	CA	TC	TT	CC	AA	GG	TT	CC	GG	GG
474	Coal dust exposure group	39	15	Regular smoker	Never drank	TT	TT	CC	CC	CA	TC	TT	CC	AA	GA	TT	CC	GG	GG
473	Coal dust exposure group	52	20	Regular smoker	Regular drinker	TT	TT	CC	CC	CA	CC	TT	CC	AA	GA	TT	TC	GG	GG
471	Coal dust exposure group	40	14	Regular smoker	Regular drinker	TT	TT	CC	CC	CC	CC	CT	CC	AA	GG	TT	CC	GA	GG
470	Coal dust exposure group	46	14	Regular smoker	Never drank	TT	TT	CC	CC	CC	CC	TT	CC	AA	GA	TT	CC	GA	GG
469	Coal dust exposure group	58	15	Regular smoker	Never drank	TT	TT	CC	CC	CC	CC	TT	CC	AA	GG	TT	CC	GA	GG
467	Coal dust exposure group	48	12	Regular smoker	Regular drinker	TT	TT	CC	CC	CA	CC	TT	CC	AA	GG	TT	CC	GG	GG
466	Coal dust exposure group	44	10	Regular smoker	Never drank	TT	TT	CC	CC	CA	CC	TT	CC	AA	AA	TT	CC	GA	GG
465	Coal dust exposure group	33	10	Regular smoker	Never drank	TT	TT	CC	CC	CA	TC	TT	CC	AA	GG	AT	CC	AA	GG
463	Coal dust exposure group	47	19	Regular smoker	Never drank	TT	TT	CC	CC	CA	CC	TT	CC	AA	GA	TT	CC	GA	GG
462	Coal dust exposure group	46	15	Regular smoker	Occasional drinker	TT	TT	CC	CC	CC	TC	CT	CC	AA	AA	TT	TC	GG	GG
459	Coal dust exposure group	41	12	Regular smoker	Occasional drinker	TT	TT	CC	CC	CA	CC	TT	CC	AA	GG	TT	CC	GA	GG
458	Coal dust exposure group	52	18	Regular smoker	Occasional drinker	TT	TT	CC	CC	CC	CC	CT	CC	AA	GA	TT	CC	GG	GG
457	Coal dust exposure group	45	15	Regular smoker	Occasional drinker	TT	TT	CC	CC	AA	CC	TT	CC	AA	GA	TT	CC	GG	GG
452	Coal dust exposure group	49	17	Regular smoker	Never drank	TT	TT	CC	CC	CC	CC	CT	CC	AA	AA	TT	CC	GA	GG
445	Coal dust exposure group	53	13	Regular smoker	Regular drinker	TT	TT	CC	CC	CC	CC	TT	CC	AA	GA	TT	CC	GA	GG
444	Coal dust exposure group	45	12	Regular smoker	Occasional drinker	TT	TT	CC	CC	AA	TT	TT	CC	AA	GA	TT	CC	GA	GG
441	Coal dust exposure group	49	32	Regular smoker	Occasional drinker	TT	TT	CC	CC	CA	CC	TT	CC	AA	GA	TT	TC	GA	GG
439	Coal dust exposure group	46	34	Regular smoker	Occasional drinker	TT	TT	CC	CC	CA	CC	TT	TC	AT	GA	TT	CC	GA	GG
437	Coal dust exposure group	44	24	Regular smoker	Occasional drinker	TT	TT	CC	CC	CA	TC	TT	CC	AA	AA	TT	CC	GA	GG
436	Coal dust exposure group	50	31	Regular smoker	Never drank	TT	TT	CC	CC	CA	TC	TT	CC	AA	AA	TT	TC	GA	GG
434	Coal dust exposure group	49	10	Regular smoker	Occasional drinker	TT	TT	CC	CC	CC	CC	TT	CC	AA	GA	TT	TC	GA	GG
432	Coal dust exposure group	45	26	Regular smoker	Never drank	TT	TT	CC	CC	AA	CC	TT	CC	AA	AA	TT	CC	GG	GG
424	Coal dust exposure group	52	23	Regular smoker	Never drank	TT	TT	CC	CC	CC	CC	CT	CC	AA	GG	TT	TC	GG	GG
*90	Coal dust exposure group	44	10	Regular smoker	Occasional drinker	TT	TT	CC	CC	CA	CC	TT	CC	AA	GA	TT	CC	GG	GG
*89	Coal dust exposure group	43	19	Regular smoker	Occasional drinker	TT	TT	CC	CC	CA	CC	CT	CC	AA	AA	TT	CC	AA	GG
*84	Coal dust exposure group	45	11	Regular smoker	Never drank	TT	TT	CC	CC	CA	CC	CT	CC	AA	GG	TT	TC	GA	GG
*74	Coal dust exposure group	48	17	Regular smoker	Occasional drinker	TT	TT	CC	CC	CC	TC	TT	CC	AA	AA	TT	CC	GA	GG
*71	Coal dust exposure group	58	35	Regular smoker	Occasional drinker	TT	TT	CC	CC	CA	CC	TT	CC	AA	GG	TT	CC	GA	GG
*70	Coal dust exposure group	47	21	Regular smoker	Regular drinker	TT	TT	CC	CC	CA	TC	TT	CC	AA	GA	TT	CC	GG	GG
*7	Coal dust exposure group	52	10	Regular smoker	Never drank	TT	TT	CC	CC	CC	CC	TT	TC	AA	AA	TT	CC	GG	GG
*69	Coal dust exposure group	49	29	Regular smoker	Never drank	TT	TT	CC	CC	CA	CC	TT	CC	AA	GA	TT	CC	AA	GG
*67	Coal dust exposure group	51	26	Regular smoker	Occasional drinker	TT	TT	CC	CC	CA	CC	TT	TC	AA	GA	TT	CC	GA	GG
*66	Coal dust exposure group	37	26	Regular smoker	Never drank	TT	TT	CC	CC	CC	CC	TT	CC	AA	GA	TT	CC	AA	GG
*65	Coal dust exposure group	51	10	Regular smoker	Never drank	TT	TT	CC	CC	AA	CC	TT	CC	AA	AA	TT	TC	GG	GG
*61	Coal dust exposure group	44	18	Regular smoker	Occasional drinker	TT	TT	CC	CC	AA	CC	CT	CC	AA	GA	TT	CC	GA	GG
*59	Coal dust exposure group	51	35	Regular smoker	Occasional drinker	TT	TT	CC	CC	AA	CC	TT	CC	AA	GA	AT	CC	GG	GG
*58	Coal dust exposure group	41	16	Regular smoker	Occasional drinker	TT	TT	CC	CC	CA	CC	TT	CC	AA	GA	TT	TC	GG	GG
*57	Coal dust exposure group	45	21	Regular smoker	Never drank	TT	TT	CC	CC	CC	CC	TT	CC	AA	GA	TT	CC	AA	GG
*53	Coal dust exposure group	54	33	Regular smoker	Never drank	TT	TT	CC	CC	CA	CC	CT	CC	AA	AA	TT	TC	GG	GG
*52	Coal dust exposure group	38	10	Regular smoker	Never drank	TT	TT	CC	CC	CC	CC	TT	CC	AA	GA	TT	TC	GG	GG
*49	Coal dust exposure group	44	18	Regular smoker	Never drank	TT	TT	CC	CC	CA	TC	TT	CC	AA	GA	TT	CC	AA	GG
*44	Coal dust exposure group	51	28	Regular smoker	Never drank	TT	TT	CC	CC	CC	CC	TT	CC	AA	AA	TT	CC	GG	GG
*43	Coal dust exposure group	50	27	Regular smoker	Never drank	TT	TT	CC	CC	CC	CC	CT	CC	AA	GG	TT	CC	AA	GG
*41	Coal dust exposure group	51	26	Regular smoker	Never drank	TT	TT	CC	CC	CA	CC	TT	CC	AA	GG	TT	CC	GG	GG
*39	Coal dust exposure group	52	28	Regular smoker	Regular drinker	TT	TT	CC	CC	CA	CC	TT	CC	AA	AA	TT	CC	AA	GG
*37	Coal dust exposure group	53	27	Regular smoker	Never drank	TT	TT	CC	CC	AA	CC	TT	CC	AA	GA	TT	CC	GA	GG
*35	Coal dust exposure group	43	18	Regular smoker	Never drank	TT	TT	CC	CC	CA	CC	TT	CC	AA	AA	TT	CC	AA	GG
*34	Coal dust exposure group	44	15	Regular smoker	Occasional drinker	TT	TT	CC	CC	CA	CC	TT	CC	AA	GA	TT	CC	GG	GG
*32	Coal dust exposure group	45	25	Regular smoker	Occasional drinker	TT	TT	CC	CC	CA	CC	TT	CC	AA	AA	TT	CC	GA	GG
*31	Coal dust exposure group	36	10	Regular smoker	Occasional drinker	TT	TT	CC	CC	CA	CC	TT	CC	AA	GA	TT	TC	GA	GG
*27	Coal dust exposure group	50	10	Regular smoker	Occasional drinker	TT	TT	CC	CC	AA	CC	TT	CC	AA	GA	TT	CC	AA	GG
*26	Coal dust exposure group	55	20	Regular smoker	Never drank	TT	TT	CC	CC	CC	CC	TT	CC	AA	AA	TT	CC	GG	GG
*20	Coal dust exposure group	50	11	Regular smoker	Occasional drinker	TT	TT	CC	CC	CC	CC	TT	CC	AA	GG	TT	CC	GA	GG
*15	Coal dust exposure group	56	12	Regular smoker	Occasional drinker	TT	TT	CC	CC	AA	TC	TT	CC	AA	AA	TT	CC	GA	GG
513	Stage I CWP group	57	10	Never smoked	Never drank	TT	TT	CC	CC	CA	CC	TT	CC	AA	AA	TT	TC	GG	GG
451	Stage I CWP group	49	23	Never smoked	Never drank	TT	TT	CC	CC	AA	CC	CT	CC	AA	GA	TT	CC	GA	GG
388	Stage I CWP group	92	29	Never smoked	Never drank	TT	TT	CC	CC	CA	CC	CT	CC	AA	GA	TT	CC	GG	GG
387	Stage I CWP group	85	30	Never smoked	Never drank	TT	TT	CC	CC	CA	CC	TT	CC	AA	GA	TT	CC	GG	GG
385	Stage I CWP group	83	34	Never smoked	Never drank	TT	TT	CC	CC	CC	TC	CT	CC	AA	GA	TT	CC	GA	GG
384	Stage I CWP group	82	31	Never smoked	Never drank	TT	TT	CC	CC	CA	TC	TT	CC	AA	AA	TT	TC	GA	GG
383	Stage I CWP group	54	26	Never smoked	Never drank	TT	TT	CC	CC	CA	TC	TT	CC	AA	AA	TT	CC	GA	GG
382	Stage I CWP group	55	33	Never smoked	Never drank	TT	TT	CC	CC	CC	CC	TT	CC	AA	GG	TT	CC	GA	GG
381	Stage I CWP group	76	31	Never smoked	Never drank	TT	TT	CC	CC	CA	CC	TT	CC	AA	GA	TT	CC	GA	GG
380	Stage I CWP group	76	34	Never smoked	Never drank	TT	TT	CC	CC	CA	CC	TT	CC	AA	GA	TT	CC	GA	GG
377	Stage I CWP group	56	34	Never smoked	Never drank	TT	TT	CC	CC	CC	TC	TT	CC	AA	GG	TT	CC	AA	GG
373	Stage I CWP group	51	25	Never smoked	Never drank	TT	TT	CC	CC	CA	TC	TT	CC	AA	GG	TT	TC	GG	GG
367	Stage I CWP group	51	10	Never smoked	Never drank	TT	TT	CC	CC	CA	TT	TT	CC	AA	GA	TT	CC	AA	GG
366	Stage I CWP group	45	12	Never smoked	Never drank	TT	TT	CC	CC	AA	CC	CT	CC	AA	GA	TT	CC	GA	GG
365	Stage I CWP group	49	21	Never smoked	Never drank	TT	TT	CC	CC	CA	CC	TT	TC	AT	AA	TT	TC	GA	GG
364	Stage I CWP group	46	10	Never smoked	Never drank	TT	TT	CC	CC	CC	CC	CC	TC	AA	GA	TT	CC	AA	GG
310	Stage I CWP group	56	23	Never smoked	Never drank	TT	TT	CC	CC	CC	CC	TT	TC	AT	AA	TT	CC	AA	GG
298	Stage I CWP group	56	13	Never smoked	Never drank	TT	TT	CC	CC	CA	CC	TT	CC	AA	GG	TT	CC	GG	GG
294	Stage I CWP group	44	20	Never smoked	Never drank	TT	TT	CC	CC	CA	CC	CT	CC	AA	GG	TT	CC	GA	GG
291	Stage I CWP group	51	28	Never smoked	Never drank	TT	TT	CC	CC	AA	CC	TT	CC	AA	AA	TT	TC	GG	GG
290	Stage I CWP group	56	16	Never smoked	Never drank	TT	TT	CC	CC	CA	CC	TT	CC	AA	AA	TT	CC	GA	GG
287	Stage I CWP group	40	20	Never smoked	Never drank	TT	TT	CC	CC	CC	CC	TT	CC	AA	AA	TT	TC	GG	GG
285	Stage I CWP group	34	14	Never smoked	Never drank	TT	TT	CC	CC	CC	TC	TT	CC	AA	AA	TT	CC	GA	GG
284	Stage I CWP group	65	17	Never smoked	Never drank	TT	TT	CC	CC	CA	CC	TT	CC	AA	GA	TT	CC	GA	GG
281	Stage I CWP group	49	18	Never smoked	Never drank	TT	TT	CC	CC	CA	CC	TT	CC	AA	GG	TT	CC	GG	GG
276	Stage I CWP group	57	21	Never smoked	Never drank	TT	TT	CC	CC	CC	CC	CT	CC	AA	AA	TT	CC	GG	GG
272	Stage I CWP group	50	11	Never smoked	Never drank	TT	TT	CC	CC	CC	CC	TT	CC	AA	GG	TT	CC	GA	GG
269	Stage I CWP group	46	13	Never smoked	Never drank	TT	TT	CC	CC	CC	TC	TT	CC	AT	GA	TT	CC	GA	GG
268	Stage I CWP group	50	17	Never smoked	Never drank	TT	TT	CC	CC	CA	TC	TT	CC	AA	AA	TT	TC	GA	GG
262	Stage I CWP group	43	13	Never smoked	Never drank	TT	TT	CC	CC	CA	CC	TT	CC	AT	GG	TT	TT	GG	GG
259	Stage I CWP group	43	12	Never smoked	Never drank	TT	TT	CC	CC	CC	TC	TT	CC	AA	GA	TT	CC	GA	GG
258	Stage I CWP group	43	19	Never smoked	Never drank	TT	TT	CC	CC	CC	CC	TT	CC	AA	GG	TT	CC	AA	GG
255	Stage I CWP group	57	14	Never smoked	Never drank	TT	TT	CC	CC	CC	CC	TT	CC	AA	GA	TT	CC	GA	GG
254	Stage I CWP group	50	25	Never smoked	Occasional drinker	TT	TT	CC	CC	CC	TC	TT	CC	AA	GG	TT	CC	GA	GG
253	Stage I CWP group	56	13	Never smoked	Never drank	TT	TT	CC	CC	CA	CC	TT	CC	AA	GG	TT	CC	GA	GG
252	Stage I CWP group	60	13	Never smoked	Occasional drinker	TT	TT	CC	CC	CA	CC	TT	CC	AA	GA	TT	CC	GA	GG
251	Stage I CWP group	52	32	Never smoked	Never drank	TT	TT	CC	CC	AA	CC	TT	CC	AA	AA	AT	CC	GA	GG
250	Stage I CWP group	42	13	Never smoked	Occasional drinker	TT	TT	CC	CC	CA	CC	TT	CC	AA	GA	TT	CC	GG	GG
234	Stage I CWP group	43	12	Never smoked	Never drank	TT	TT	CC	CC	CA	CC	CT	CC	AA	GG	TT	CC	GG	GG
232	Stage I CWP group	54	24	Never smoked	Never drank	TT	TT	CC	CC	CA	CC	TT	CC	AA	GA	TT	CC	GG	GG
231	Stage I CWP group	49	15	Never smoked	Never drank	TT	TT	CC	CC	CA	CC	CT	CC	AA	GA	TT	CC	GA	GG
227	Stage I CWP group	34	11	Never smoked	Never drank	TT	TT	CC	CC	CA	CC	TT	TC	AT	AA	TT	CC	GA	GG
226	Stage I CWP group	50	12	Never smoked	Never drank	TT	TT	CC	CC	CA	CC	TT	CC	AA	GA	TT	CC	AA	GG
221	Stage I CWP group	46	24	Never smoked	Never drank	TT	TT	CC	CC	CA	TC	TT	CC	AA	GG	TT	CC	GA	GG
220	Stage I CWP group	40	17	Never smoked	Never drank	TT	TT	CC	CC	CA	CC	TT	CC	AA	GG	TT	CC	GA	GG
219	Stage I CWP group	39	15	Never smoked	Never drank	TT	TT	CC	CC	CA	CC	CT	CC	AA	AA	TT	CC	GA	GG
215	Stage I CWP group	47	23	Never smoked	Never drank	TT	TT	CC	CC	CC	CC	TT	CC	AA	GA	TT	CC	GA	GG
214	Stage I CWP group	40	14	Never smoked	Never drank	TT	TT	CC	CC	CA	CC	TT	CC	AA	GG	TT	CC	GA	GG
213	Stage I CWP group	42	26	Never smoked	Never drank	TT	TT	CC	CC	CA	CC	TT	CC	AA	GA	TT	CC	GG	GG
208	Stage I CWP group	61	12	Never smoked	Never drank	TT	TT	CC	CC	CC	CC	TT	CC	AA	AA	TT	CC	AA	GG
192	Stage I CWP group	43	12	Never smoked	Never drank	TT	TT	CC	CC	CA	CC	CT	CC	AA	AA	TT	CC	GA	GG
178	Stage I CWP group	54	26	Never smoked	Never drank	TT	TT	CC	CC	CC	CC	TT	CC	AA	GG	TT	CC	GA	GG
164	Stage I CWP group	58	34	Never smoked	Never drank	TT	TT	CC	CC	CA	CC	TT	CC	AA	GG	TT	CC	GA	GG
133	Stage I CWP group	48	15	Never smoked	Never drank	TT	TT	CC	CC	CA	CC	TT	CC	AA	AA	TT	CC	GA	GG
121	Stage I CWP group	56	33	Never smoked	Occasional drinker	TT	TT	CC	CC	AA	CC	TT	CC	AA	AA	TT	CC	GA	GG
115	Stage I CWP group	55	20	Never smoked	Never drank	TT	TT	CC	CC	CA	CC	CT	TC	AT	GA	TT	CC	GG	GG
*98	Stage I CWP group	48	10	Never smoked	Never drank	TT	TT	CC	CC	CC	CC	TT	CC	AA	AA	TT	CC	AA	GG
*96	Stage I CWP group	53	25	Never smoked	Never drank	TT	TT	CC	CC	CA	CC	TT	CC	AA	AA	AT	TC	GG	GG
*94	Stage I CWP group	54	20	Never smoked	Never drank	TT	TT	CC	CC	CA	CC	CT	CC	AA	GA	TT	CC	GA	GG
*93	Stage I CWP group	49	17	Never smoked	Never drank	TT	TT	CC	CC	CC	TC	CT	CC	AA	GA	TT	CC	AA	GG
*92	Stage I CWP group	50	13	Never smoked	Never drank	TT	TT	CC	CC	CA	TC	TT	CC	AA	GG	TT	CC	GA	GG
*91	Stage I CWP group	54	10	Never smoked	Never drank	TT	TT	CC	CC	AA	CC	TT	CC	AA	GA	TT	TC	GG	GG
*127	Stage I CWP group	54	31	Never smoked	Never drank	TT	TT	CC	CC	CA	CC	TT	CC	AA	GA	TT	CC	AA	GG
*123	Stage I CWP group	55	10	Never smoked	Never drank	TT	TT	CC	CC	CA	CC	TT	CC	AA	GA	TT	CC	GA	GG
*119	Stage I CWP group	50	15	Never smoked	Never drank	TT	TT	CC	CC	CA	CC	TT	CC	AA	GA	TT	TC	GG	GG
*104	Stage I CWP group	48	15	Never smoked	Never drank	TT	TT	CC	CC	CC	CC	TT	CC	AA	GG	TT	CC	GG	GG
*102	Stage I CWP group	56	10	Never smoked	Occasional drinker	TT	TT	CC	CC	AA	TC	TT	CC	AA	GA	TT	CC	GA	GG
*101	Stage I CWP group	49	12	Never smoked	Never drank	TT	TT	CC	CC	CC	CC	CT	CC	AA	AA	TT	CC	GA	GG
*100	Stage I CWP group	55	10	Never smoked	Never drank	TT	TT	CC	CC	CC	CC	CC	CC	AA	GA	TT	CC	GG	GG
99	Stage I CWP group	54	26	Occasional smoker	Occasional drinker	TT	TT	CC	CC	CA	TT	TT	TC	AT	GA	TT	CC	GG	GG
50	Stage I CWP group	51	25	Occasional smoker	Never drank	TT	TT	CC	CC	CA	TC	TT	CC	AA	AA	TT	CC	GA	GG
49	Stage I CWP group	54	11	Occasional smoker	Never drank	TT	TT	CC	CC	CA	CC	TT	CC	AA	GG	TT	CC	AA	GG
288	Stage I CWP group	45	17	Occasional smoker	Occasional drinker	TT	TT	CC	CC	CC	CC	CT	CC	AA	GG	TT	CC	GA	GG
270	Stage I CWP group	50	20	Occasional smoker	Occasional drinker	TT	TT	CC	CC	CA	CC	TT	CC	AA	GA	TT	CC	AA	GG
266	Stage I CWP group	40	14	Occasional smoker	Never drank	TT	TT	CC	CC	CC	CC	TT	CC	AA	GG	TT	CC	AA	GG
238	Stage I CWP group	44	14	Occasional smoker	Occasional drinker	TT	TT	CC	CC	CC	CC	TT	CC	AA	GA	AA	CC	AA	GG
193	Stage I CWP group	54	19	Occasional smoker	Occasional drinker	TT	TT	CC	CC	CA	CC	TT	CC	AA	GG	TT	CC	GA	GG
135	Stage I CWP group	45	11	Occasional smoker	Occasional drinker	TT	TT	CC	CC	CC	CC	TT	CC	AA	AA	TT	CC	AA	GG
*103	Stage I CWP group	56	18	Occasional smoker	Occasional drinker	TT	TT	CC	CC	CC	CC	CT	CC	AA	GG	TT	CC	GG	GG
96	Stage I CWP group	50	11	Regular smoker	Occasional drinker	TT	TT	CC	CC	AA	CC	TT	TC	AT	GA	TT	CC	GG	GG
93	Stage I CWP group	50	11	Regular smoker	Occasional drinker	TT	TT	CC	CC	CA	CC	TT	TC	AT	GA	TT	CC	GA	GG
73	Stage I CWP group	47	22	Regular smoker	Occasional drinker	TT	TT	CC	CC	CA	CC	TT	CC	AA	AA	TT	CC	GA	GG
72	Stage I CWP group	49	32	Regular smoker	Never drank	TT	TT	CC	CC	CC	CC	TT	CC	AA	GG	TT	CC	GA	GG
64	Stage I CWP group	51	11	Regular smoker	Never drank	TT	TT	CC	CC	CC	CC	CT	CC	AA	AA	TT	CC	AA	GG
56	Stage I CWP group	47	20	Regular smoker	Occasional drinker	TT	TT	CC	CC	CC	CC	TT	CC	AA	GG	TT	TC	GA	GG
525	Stage I CWP group	51	21	Regular smoker	Occasional drinker	TT	TT	CC	CC	CA	CC	TT	CC	AT	GG	TT	CC	GA	GG
522	Stage I CWP group	51	28	Regular smoker	Occasional drinker	TT	TT	CC	CC	CC	TC	TT	CC	AA	AA	TT	CC	AA	GG
512	Stage I CWP group	46	17	Regular smoker	Regular drinker	TT	TT	CC	CC	CA	CC	TT	CC	AA	GG	TT	CC	GG	GG
508	Stage I CWP group	49	14	Regular smoker	Occasional drinker	TT	TT	CC	CC	CC	CC	CT	CC	AA	GA	TT	CC	GA	GG
506	Stage I CWP group	54	25	Regular smoker	Never drank	TT	TT	CC	CC	CC	CC	CT	CC	AA	AA	TT	CC	AA	GG
505	Stage I CWP group	52	14	Regular smoker	Never drank	TT	TT	CC	CC	CC	TC	TT	CC	AA	GA	TT	CC	GG	GG
478	Stage I CWP group	53	10	Regular smoker	Never drank	TT	TT	CC	CC	CC	CC	TT	CC	AA	AA	TT	CC	GA	GG
448	Stage I CWP group	51	33	Regular smoker	Occasional drinker	TT	TT	CC	CC	CA	CC	TT	CC	AA	GA	AT	CC	GG	GG
39	Stage I CWP group	56	34	Regular smoker	Regular drinker	TT	TT	CC	CC	CA	CC	CT	CC	AA	GG	TT	CC	AA	GG
351	Stage I CWP group	52	28	Regular smoker	Occasional drinker	TT	TT	CC	CC	CC	CC	TT	CC	AA	GA	TT	CC	GG	GG
295	Stage I CWP group	50	14	Regular smoker	Occasional drinker	TT	TT	CC	CC	CC	CC	CT	CC	AA	AA	TT	CC	GG	GG
293	Stage I CWP group	47	29	Regular smoker	Occasional drinker	TT	TT	CC	CC	AA	CC	CT	CC	AA	AA	TT	CC	GG	GG
289	Stage I CWP group	46	15	Regular smoker	Never drank	TT	TT	CC	CC	CA	CC	TT	CC	AA	GA	TT	CC	GA	GG
286	Stage I CWP group	41	15	Regular smoker	Occasional drinker	TT	TT	CC	CC	AA	CC	TT	CC	AA	GG	TT	TC	GG	GG
282	Stage I CWP group	39	21	Regular smoker	Never drank	TT	TT	CC	CC	AA	TC	TT	CC	AA	AA	TT	CC	AA	GG
277	Stage I CWP group	36	20	Regular smoker	Never drank	TT	TT	CC	CC	CA	CC	CT	CC	AA	GA	TT	CC	GA	GG
275	Stage I CWP group	44	23	Regular smoker	Never drank	TT	TT	CC	CC	CA	CC	TT	CC	AA	GA	TT	CC	GA	GG
273	Stage I CWP group	55	16	Regular smoker	Never drank	TT	TT	CC	CC	CA	TC	TT	CC	AA	GG	TT	CC	GA	GG
267	Stage I CWP group	47	12	Regular smoker	Occasional drinker	TT	TT	CC	CC	CA	CC	TT	CC	AA	GA	TT	CC	GG	GG
265	Stage I CWP group	47	20	Regular smoker	Occasional drinker	TT	TT	CC	CC	AA	CC	TT	CC	AA	GG	TT	CC	AA	GG
261	Stage I CWP group	46	24	Regular smoker	Never drank	TT	TT	CC	CC	AA	CC	CT	CC	AT	AA	TT	CC	GG	GG
256	Stage I CWP group	51	19	Regular smoker	Never drank	TT	TT	CC	CC	CA	CC	TT	CC	AA	GG	TT	CC	GG	GG
249	Stage I CWP group	44	16	Regular smoker	Never drank	TT	TT	CC	CC	CC	CC	TT	CC	AA	GA	TT	TC	GG	GG
248	Stage I CWP group	50	28	Regular smoker	Occasional drinker	TT	TT	CC	CC	CC	TC	TT	CC	AA	AA	TT	CC	GA	GG
247	Stage I CWP group	42	14	Regular smoker	Never drank	TT	TT	CC	CC	CC	CC	TT	CC	AA	GG	TT	CC	GA	GG
246	Stage I CWP group	46	17	Regular smoker	Never drank	TT	TT	CC	CC	CC	CC	TT	CC	AA	GA	TT	CC	AA	GG
244	Stage I CWP group	45	13	Regular smoker	Occasional drinker	TT	TT	CC	CC	CA	CC	TT	CC	AA	GA	TT	TC	GA	GG
242	Stage I CWP group	51	21	Regular smoker	Occasional drinker	TT	TT	CC	CC	CA	CC	TT	CC	AA	AA	TT	CC	GA	GG
241	Stage I CWP group	47	13	Regular smoker	Never drank	TT	TT	CC	CC	CA	TC	TT	CC	AA	AA	TT	TT	GG	GG
230	Stage I CWP group	37	20	Regular smoker	Occasional drinker	TT	TT	CC	CC	AA	CC	TT	CC	AA	AA	TT	CC	AA	GG
225	Stage I CWP group	54	21	Regular smoker	Never drank	TT	TT	CC	CC	CC	CC	TT	CC	AA	AA	TT	CC	GG	GG
224	Stage I CWP group	52	19	Regular smoker	Regular drinker	TT	TT	CC	CC	CC	CC	CT	CC	AA	GA	TT	CC	GA	GG
223	Stage I CWP group	59	11	Regular smoker	Occasional drinker	TT	TT	CC	CC	CC	CC	TT	CC	AA	GG	TT	CC	GA	GG
218	Stage I CWP group	51	19	Regular smoker	Never drank	TT	TT	CC	CC	CA	CC	TT	CC	AA	GA	TT	TT	GA	GG
207	Stage I CWP group	48	20	Regular smoker	Regular drinker	TT	TT	CC	CC	CA	CC	TT	CC	AA	GG	TT	CC	GA	GG
2	Stage I CWP group	54	16	Regular smoker	Never drank	TT	TT	CC	CC	CA	CC	TT	CC	AA	GG	TT	CC	GA	GG
198	Stage I CWP group	49	10	Regular smoker	Occasional drinker	TT	TT	CC	CC	CA	CC	TT	CC	AA	GA	TT	CC	GG	GG
185	Stage I CWP group	39	14	Regular smoker	Never drank	TT	TT	CC	CC	CA	CC	TT	CC	AA	GA	TT	CC	GA	GG
177	Stage I CWP group	44	10	Regular smoker	Never drank	TT	TT	CC	CC	CC	CC	CT	CC	AA	GG	TT	CC	GA	GG
160	Stage I CWP group	51	21	Regular smoker	Never drank	TT	TT	CC	CC	CA	CC	TT	CC	AA	GA	TT	CC	GA	GG
16	Stage I CWP group	55	28	Regular smoker	Never drank	TT	TT	CC	CC	CA	CC	TT	CC	AA	GA	AT	CC	GA	GG
146	Stage I CWP group	49	20	Regular smoker	Never drank	TT	TT	CC	CC	CC	CC	CC	CC	AA	GG	TT	CC	GG	GG
134	Stage I CWP group	46	21	Regular smoker	Occasional drinker	TT	TT	CC	CC	CA	CC	CT	CC	AA	GG	TT	TC	GG	GG
130	Stage I CWP group	53	34	Regular smoker	Regular drinker	TT	TT	CC	CC	CA	CC	TT	TC	AT	GA	TT	TC	GA	GG
128	Stage I CWP group	61	34	Regular smoker	Never drank	TT	TT	CC	CC	CA	CC	TT	CC	AA	GG	TT	CC	GA	GG
126	Stage I CWP group	81	34	Regular smoker	Never drank	TT	TT	CC	CC	CA	CC	TT	CC	AA	GA	TT	CC	GG	GG
117	Stage I CWP group	37	14	Regular smoker	Occasional drinker	TT	TT	CC	CC	AA	TC	TT	CC	AA	GG	TT	CC	GG	GG
113	Stage I CWP group	44	16	Regular smoker	Regular drinker	TT	TT	CC	CC	AA	CC	TT	CC	AA	GG	TT	CC	GA	GG
108	Stage I CWP group	59	35	Regular smoker	Occasional drinker	TT	TT	CC	CC	CC	TC	CT	CC	AA	GG	AT	CC	GA	GG
103	Stage I CWP group	58	27	Regular smoker	Never drank	TT	TT	CC	CC	CA	CC	TT	CC	AA	AA	TT	CC	AA	GG
*99	Stage I CWP group	49	25	Regular smoker	Never drank	TT	TT	CC	CC	CA	CC	TT	CC	AA	GA	AT	CC	GA	GG
*122	Stage I CWP group	48	18	Regular smoker	Never drank	TT	TT	CC	CC	CC	CC	TT	CC	AA	GA	TT	CC	AA	GG
*118	Stage I CWP group	50	16	Regular smoker	Never drank	TT	TT	CC	CC	CA	CC	CT	CC	AA	GG	TT	CC	GG	GG
*107	Stage I CWP group	52	16	Regular smoker	Never drank	TT	TT	CC	CC	CA	CC	TT	CC	AA	GA	TT	CC	AA	GG
*106	Stage I CWP group	53	14	Regular smoker	Occasional drinker	TT	TT	CC	CC	CA	CC	TT	CC	AA	GA	TT	CC	GG	GG
*105	Stage I CWP group	37	11	Regular smoker	Occasional drinker	TT	TT	CC	CC	CC	CC	TT	CC	AA	GA	TT	CC	AA	GG
&410	Stage II CWP group	57	9	Never smoked	Occasional drinker	TT	TT	CC	CC	CA	CC	TT	CC	AA	GA	TT	TC	GG	GG
&369	Stage II CWP group	46	15	Never smoked	Never drank	TT	TT	CC	CC	CA	CC	TT	CC	AA	GG	TT	CC	GA	GG
&356	Stage II CWP group	52	15	Never smoked	Never drank	TT	TT	CC	CC	CC	CC	TT	CC	AA	GG	TT	CC	GA	GG
&328	Stage II CWP group	61	20	Never smoked	Regular drinker	TT	TT	CC	CC	AA	CC	TT	CC	AA	GG	TT	CC	GG	GG
&327	Stage II CWP group	51	12	Never smoked	Never drank	TT	TT	CC	CC	CA	CC	TT	CC	AA	GA	AT	CC	AA	GG
&324	Stage II CWP group	51	26	Never smoked	Never drank	TT	TT	CC	CC	AA	CC	TT	CC	AA	GG	TT	TC	GA	GG
&281	Stage II CWP group	39	9	Never smoked	Never drank	TT	TT	CC	CC	CA	CC	TT	TC	AT	GG	TT	TC	GG	GG
&238	Stage II CWP group	44	15	Never smoked	Never drank	TT	TT	CC	CC	CC	CC	CT	CC	AA	GG	TT	CC	GG	GG
&237	Stage II CWP group	46	14	Never smoked	Never drank	TT	TT	CC	CC	AA	CC	TT	CC	AA	GG	TT	CC	GA	GG
&233	Stage II CWP group	57	15	Never smoked	Never drank	TT	TT	CC	CC	CA	CC	TT	CC	AA	GA	TT	TT	GG	GG
&223	Stage II CWP group	56	16	Never smoked	Never drank	TT	TT	CC	CC	CA	CC	TT	CC	AA	GA	TT	TC	GG	GG
&213	Stage II CWP group	53	19	Never smoked	Regular drinker	TT	TT	CC	CC	AA	CC	CT	CC	AA	AA	TT	CC	GA	GG
&212	Stage II CWP group	51	18	Never smoked	Occasional drinker	TT	TT	CC	CC	CA	CC	TT	CC	AA	GG	TT	CC	GG	GG
&211	Stage II CWP group	66	11	Never smoked	Occasional drinker	TT	TT	CC	CC	CA	TC	CT	CC	AA	AA	TT	CC	GA	GG
&202	Stage II CWP group	43	12	Never smoked	Never drank	TT	TT	CC	CC	CA	CC	CT	CC	AA	GG	TT	CC	GA	GG
&201	Stage II CWP group	56	12	Never smoked	Never drank	TT	TT	CC	CC	CA	CC	TT	CC	AA	GG	TT	CC	GG	GG
&197	Stage II CWP group	59	12	Never smoked	Never drank	TT	TT	CC	CC	CA	CC	CT	CC	AA	GG	TT	CC	GA	GG
&194	Stage II CWP group	55	18	Never smoked	Never drank	TT	TT	CC	CC	AA	CC	CT	CC	AA	GG	AT	CC	GA	GG
&181	Stage II CWP group	51	9	Never smoked	Occasional drinker	TT	TT	CC	CC	CA	CC	TT	CC	AA	AA	AT	CC	GA	GG
&179	Stage II CWP group	66	12	Never smoked	Never drank	TT	TT	CC	CC	CC	CC	TT	CC	AA	GA	TT	CC	GA	GG
&176	Stage II CWP group	51	20	Never smoked	Occasional drinker	TT	TT	CC	CC	CA	CC	TT	CC	AA	AA	TT	CC	AA	GG
&172	Stage II CWP group	50	12	Never smoked	Occasional drinker	TT	TT	CC	CC	CA	CC	TT	CC	AA	GA	TT	CC	GA	GG
&163	Stage II CWP group	44	17	Never smoked	Never drank	TT	TT	CC	CC	CA	TC	TT	CC	AA	GA	TT	TC	GA	GG
&148	Stage II CWP group	50	19	Never smoked	Never drank	TT	TT	CC	CC	AA	CC	TT	CC	AA	GA	TT	CC	GA	GG
&147	Stage II CWP group	52	18	Never smoked	Never drank	TT	TT	CC	CC	AA	TC	TT	CC	AA	GG	TT	CC	GA	GG
559	Stage II CWP group	60	16	Never smoked	Never drank	TT	TT	CC	CC	CA	CC	TT	CC	AA	AA	TT	CC	AA	GG
552	Stage II CWP group	53	11	Never smoked	Never drank	TT	TT	CC	CC	CA	CC	TT	CC	AA	AA	TT	CC	GA	GG
551	Stage II CWP group	64	11	Never smoked	Never drank	TT	TT	CC	CC	CA	CC	CT	CC	AA	GA	TT	CC	GA	GG
550	Stage II CWP group	47	11	Never smoked	Never drank	TT	TT	CC	CC	CC	CC	CT	CC	AA	GA	AT	TC	GA	GG
549	Stage II CWP group	49	15	Never smoked	Never drank	TT	TT	CC	CC	AA	CC	CC	CC	AA	GG	TT	CC	GA	GG
548	Stage II CWP group	42	20	Never smoked	Never drank	TT	TT	CC	CC	CA	TC	TT	CC	AA	GA	TT	CC	AA	GG
547	Stage II CWP group	54	14	Never smoked	Never drank	TT	TT	CC	CC	CC	TC	CT	CC	AA	GA	TT	CC	GA	GG
546	Stage II CWP group	56	15	Never smoked	Never drank	TT	TT	CC	CC	CA	CC	CT	CC	AA	GG	TT	CC	GA	GG
545	Stage II CWP group	51	19	Never smoked	Never drank	TT	TT	CC	CC	CA	CC	TT	CC	AA	AA	TT	CC	GA	GG
543	Stage II CWP group	57	32	Never smoked	Never drank	TT	TT	CC	CC	CC	TC	TT	CC	AA	GG	TT	CC	GG	GG
43	Stage II CWP group	84	31	Never smoked	Never drank	TT	TT	CC	CC	CC	CC	TT	CC	AA	AA	TT	CC	GA	GG
427	Stage II CWP group	50	11	Never smoked	Never drank	TT	TT	CC	CC	CA	CC	CT	CC	AA	AA	TT	CC	AA	GG
420	Stage II CWP group	50	30	Never smoked	Never drank	TT	TT	CC	CC	CC	CC	TT	CC	AA	AA	AT	CC	GA	GG
418	Stage II CWP group	45	15	Never smoked	Never drank	TT	TT	CC	CC	AA	CC	TT	CC	AA	GA	TT	CC	GG	GG
416	Stage II CWP group	52	15	Never smoked	Never drank	TT	TT	CC	CC	CA	CC	TT	CC	AA	AA	TT	CC	GG	GG
415	Stage II CWP group	37	14	Never smoked	Never drank	TT	TT	CC	CC	CA	CC	CT	CC	AA	GA	TT	TC	GG	GG
389	Stage II CWP group	72	34	Never smoked	Never drank	TT	TT	CC	CC	AA	CC	TT	CC	AA	GA	TT	TC	GG	GG
300	Stage II CWP group	57	19	Never smoked	Never drank	TT	TT	CC	CC	AA	CC	TT	CC	AA	GA	TT	CC	AA	GG
279	Stage II CWP group	83	30	Never smoked	Never drank	TT	TT	CC	CC	CA	TC	TT	CC	AA	GA	TT	CC	GG	GG
240	Stage II CWP group	49	24	Never smoked	Never drank	TT	TT	CC	CC	AA	CC	CT	TC	AT	AA	TT	CC	GA	GG
235	Stage II CWP group	52	24	Never smoked	Never drank	TT	TT	CC	CC	CA	CC	TT	CC	AA	GG	TT	CC	GG	GG
233	Stage II CWP group	56	12	Never smoked	Never drank	TT	TT	CC	CC	CC	CC	CT	CC	AA	GA	TT	TC	GG	GG
23	Stage II CWP group	66	18	Never smoked	Occasional drinker	TT	TT	CC	CC	CC	CC	CT	CC	AA	AA	TT	CC	AA	GG
222	Stage II CWP group	37	15	Never smoked	Never drank	TT	TT	CC	CC	CA	CC	TT	CC	AA	GA	TT	TC	GG	GG
206	Stage II CWP group	76	26	Never smoked	Never drank	TT	TT	CC	CC	CC	CC	CT	CC	AA	GA	TT	CC	GA	GG
201	Stage II CWP group	48	11	Never smoked	Never drank	TT	TT	CC	CC	CA	CC	TT	CC	AA	AA	AT	CC	GG	GG
195	Stage II CWP group	53	16	Never smoked	Never drank	TT	TT	CC	CC	CA	CC	TT	CC	AA	GG	TT	CC	GG	GG
194	Stage II CWP group	59	16	Never smoked	Never drank	TT	TT	CC	CC	CA	CC	TT	CC	AA	GA	TT	CC	GA	GG
153	Stage II CWP group	55	24	Never smoked	Never drank	TT	TT	CC	CC	CA	CC	TT	CC	AA	GA	TT	CC	GG	GG
141	Stage II CWP group	74	28	Never smoked	Never drank	TT	TT	CC	CC	CA	CC	TT	CC	AA	GA	TT	CC	GA	GG
&340	Stage II CWP group	56	11	Occasional smoker	Never drank	TT	TT	CC	CC	CC	CC	TT	CC	AA	GG	AT	CC	GA	GG
&338	Stage II CWP group	59	21	Occasional smoker	Occasional drinker	TT	TT	CC	CC	CA	CC	TT	CC	AA	AA	TT	CC	GG	GG
&279	Stage II CWP group	54	11	Occasional smoker	Occasional drinker	TT	TT	CC	CC	CC	CC	TT	CC	AA	GG	TT	CC	GG	GG
&246	Stage II CWP group	50	16	Occasional smoker	Occasional drinker	TT	TT	CC	CC	CA	CC	TT	CC	AA	GA	TT	CC	AA	GG
&215	Stage II CWP group	46	25	Occasional smoker	Occasional drinker	TT	TT	CC	CC	CA	CC	TT	CC	AA	GG	TT	CC	GG	GG
&199	Stage II CWP group	51	11	Occasional smoker	Never drank	TT	TT	CC	CC	CA	TC	CT	CC	AA	GG	TT	CC	AA	GG
&182	Stage II CWP group	54	26	Occasional smoker	Never drank	TT	TT	CC	CC	CC	CC	TT	CC	AA	GA	AT	CC	GG	GG
&166	Stage II CWP group	56	10	Occasional smoker	Occasional drinker	TT	TT	CC	CC	CC	CC	TT	CC	AA	AA	TT	CC	AA	GG
&159	Stage II CWP group	63	6	Occasional smoker	Occasional drinker	TT	TT	CC	CC	CC	CC	TT	CC	AA	GG	TT	CC	GA	GG
&156	Stage II CWP group	54	16	Occasional smoker	Occasional drinker	TT	TT	CC	CC	CC	CC	CT	CC	AA	GA	TT	CC	GA	GG
&155	Stage II CWP group	54	35	Occasional smoker	Regular drinker	TT	TT	CC	CC	AA	CC	TT	CC	AA	GA	TT	CC	GG	GG
&151	Stage II CWP group	59	24	Occasional smoker	Occasional drinker	TT	TT	CC	CC	CA	CC	CT	CC	AA	AA	TT	CC	GG	GG
&150	Stage II CWP group	56	26	Occasional smoker	Never drank	TT	TT	CC	CC	CC	TC	TT	CC	AA	GG	TT	CC	GA	GG
&127	Stage II CWP group	51	15	Occasional smoker	Never drank	TT	TT	CC	CC	CA	CC	TT	CC	AA	GA	TT	CC	AA	GG
&103	Stage II CWP group	56	20	Occasional smoker	Occasional drinker	TT	TT	CC	CC	CA	CC	CT	CC	AA	GA	TT	CC	GG	GG
95	Stage II CWP group	46	14	Occasional smoker	Occasional drinker	TT	TT	CC	CC	CC	CC	TT	CC	AA	GA	TT	CC	AA	GG
280	Stage II CWP group	46	30	Occasional smoker	Occasional drinker	TT	TT	CC	CC	AA	TT	TT	CC	AA	GA	TT	CC	GG	GG
264	Stage II CWP group	58	33	Occasional smoker	Never drank	TT	TT	CC	CC	CA	CC	CT	TC	AT	GA	TT	CC	AA	GG
243	Stage II CWP group	44	18	Occasional smoker	Never drank	TT	TT	CC	CC	CA	CC	TT	CC	AA	AA	TT	CC	GA	GG
216	Stage II CWP group	44	22	Occasional smoker	Never drank	TT	TT	CC	CC	CA	CC	TT	CC	AA	GG	TT	CC	GG	GG
&326	Stage II CWP group	51	28	Regular smoker	Never drank	TT	TT	CC	CC	CC	TC	TT	CC	AA	GA	TT	CC	GA	GG
&284	Stage II CWP group	53	13	Regular smoker	Occasional drinker	TT	TT	CC	CC	CA	CC	CT	TC	AA	GG	TT	CC	GG	GG
&254	Stage II CWP group	70	15	Regular smoker	Regular drinker	TT	TT	CC	CC	AA	CC	CT	CC	AA	AA	TT	CC	GA	GG
&245	Stage II CWP group	50	4	Regular smoker	Occasional drinker	TT	TT	CC	CC	CC	TC	TT	CC	AA	GG	TT	CC	GA	GG
&226	Stage II CWP group	50	10	Regular smoker	Occasional drinker	TT	TT	CC	CC	CA	TC	CT	CC	AA	GA	AT	CC	AA	GG
&225	Stage II CWP group	61	11	Regular smoker	Regular drinker	TT	TT	CC	CC	CA	CC	TT	CC	AA	GG	TT	CC	GA	GG
&222	Stage II CWP group	48	26	Regular smoker	Occasional drinker	TT	TT	CC	CC	AA	TC	TT	CC	AA	GA	TT	CC	GG	GG
&214	Stage II CWP group	53	26	Regular smoker	Occasional drinker	TT	TT	CC	CC	CA	CC	TT	CC	AA	AA	TT	CC	GA	GG
&200	Stage II CWP group	51	11	Regular smoker	Never drank	TT	TT	CC	CC	CA	CC	TT	CC	AA	GA	AT	CC	GG	GG
&198	Stage II CWP group	64	12	Regular smoker	Occasional drinker	TT	TT	CC	CC	CA	TC	CT	CC	AA	GA	AT	CC	GG	GG
&196	Stage II CWP group	48	16	Regular smoker	Occasional drinker	TT	TT	CC	CC	CC	CC	CT	CC	AA	GA	TT	CC	GA	GG
&195	Stage II CWP group	58	7	Regular smoker	Never drank	TT	TT	CC	CC	CC	CC	CT	CC	AA	GA	AT	CC	GA	GG
&193	Stage II CWP group	57	30	Regular smoker	Occasional drinker	TT	TT	CC	CC	CA	CC	CT	CC	AA	GA	TT	CC	GA	GG
&192	Stage II CWP group	44	22	Regular smoker	Occasional drinker	TT	TT	CC	CC	CA	TC	TT	CC	AA	AA	TT	CC	GG	GG
&191	Stage II CWP group	56	14	Regular smoker	Regular drinker	TT	TT	CC	CC	AA	TC	TT	CC	AA	AA	TT	CC	GA	GG
&185	Stage II CWP group	52	13	Regular smoker	Regular drinker	TT	TT	CC	CC	CA	CC	CC	CC	AA	GG	TT	CC	GA	GG
&184	Stage II CWP group	58	22	Regular smoker	Occasional drinker	TT	TT	CC	CC	CA	CC	TT	CC	AA	GG	TT	CC	GA	GG
&177	Stage II CWP group	53	10	Regular smoker	Occasional drinker	TT	TT	CC	CC	CA	CC	TT	CC	AA	AA	TT	CC	GG	GG
&175	Stage II CWP group	65	7	Regular smoker	Occasional drinker	TT	TT	CC	CC	AA	TC	TT	TC	AT	GG	TT	CC	AA	GG
&174	Stage II CWP group	46	10	Regular smoker	Never drank	TT	TT	CC	CC	AA	CC	TT	CC	AA	GA	TT	CC	GA	GG
&173	Stage II CWP group	54	16	Regular smoker	Occasional drinker	TT	TT	CC	CC	CC	CC	CT	CC	AA	GA	TT	CC	GA	GG
&165	Stage II CWP group	50	14	Regular smoker	Never drank	TT	TT	CC	CC	CA	CC	TT	CC	AA	GA	TT	CC	GA	GG
&161	Stage II CWP group	57	8	Regular smoker	Regular drinker	TT	TT	CC	CC	CA	CC	CT	CC	AA	AA	TT	TC	GG	GG
&160	Stage II CWP group	50	26	Regular smoker	Occasional drinker	TT	TT	CC	CC	CC	CC	TT	CC	AA	AA	TT	CC	GG	GG
&158	Stage II CWP group	51	26	Regular smoker	Never drank	TT	TT	CC	CC	CA	CC	TT	CC	AA	GA	TT	CC	AA	GG
&157	Stage II CWP group	53	24	Regular smoker	Never drank	TT	TT	CC	CC	AA	CC	CC	CC	AA	GA	TT	CC	GA	GG
&152	Stage II CWP group	51	24	Regular smoker	Occasional drinker	TT	TT	CC	CC	AA	CC	CT	CC	AA	GG	TT	CC	AA	GG
&149	Stage II CWP group	47	19	Regular smoker	Regular drinker	TT	TT	CC	CC	CC	CC	TT	CC	AA	GA	TT	CC	AA	GG
&144	Stage II CWP group	43	9	Regular smoker	Never drank	TT	TT	CC	CC	CC	CC	TT	CC	AA	GA	TT	CC	GA	GG
&142	Stage II CWP group	56	9	Regular smoker	Occasional drinker	TT	TT	CC	CC	AA	CC	TT	CC	AA	GA	TT	TC	GA	GG
&123	Stage II CWP group	44	23	Regular smoker	Occasional drinker	TT	TT	CC	CC	CC	CC	TT	CC	AA	GA	TT	CC	AA	GG
&117	Stage II CWP group	47	11	Regular smoker	Occasional drinker	TT	TT	CC	CC	CA	CC	TT	CC	AA	GG	TT	CC	AA	GG
&102	Stage II CWP group	48	14	Regular smoker	Never drank	TT	TT	CC	CC	CC	CC	CT	CC	AA	AA	TT	CC	GA	GG
&101	Stage II CWP group	52	28	Regular smoker	Never drank	TT	TT	CC	CC	CA	CC	TT	CC	AA	GA	TT	CC	GG	GG
7	Stage II CWP group	74	34	Regular smoker	Regular drinker	TT	TT	CC	CC	CC	CC	TT	CC	AA	GG	TT	CC	GA	GG
62	Stage II CWP group	80	16	Regular smoker	Regular drinker	TT	TT	CC	CC	CC	CC	TT	CC	AA	AA	TT	CC	GA	GG
61	Stage II CWP group	53	16	Regular smoker	Occasional drinker	TT	TT	CC	CC	CC	CC	TT	CC	AA	GA	TT	CC	GA	GG
6	Stage II CWP group	50	21	Regular smoker	Occasional drinker	TT	TT	CC	CC	CA	TT	TT	CC	AA	GG	TT	CC	GA	GG
57	Stage II CWP group	74	33	Regular smoker	Never drank	TT	TT	CC	CC	CC	CC	CT	CC	AA	GA	TT	CC	GA	GG
564	Stage II CWP group	43	15	Regular smoker	Never drank	TT	TT	CC	CC	CA	TC	TT	CC	AA	GA	TT	CC	AA	GG
563	Stage II CWP group	56	20	Regular smoker	Never drank	TT	TT	CC	CC	AA	CC	CT	CC	AA	AA	TT	CC	GG	GG
562	Stage II CWP group	53	20	Regular smoker	Occasional drinker	TT	TT	CC	CC	CC	CC	CT	CC	AA	GA	TT	CC	GA	GG
556	Stage II CWP group	54	11	Regular smoker	Occasional drinker	TT	TT	CC	CC	AA	TC	TT	CC	AA	GG	AT	CC	GA	GG
553	Stage II CWP group	47	11	Regular smoker	Never drank	TT	TT	CC	CC	CA	TC	TT	CC	AA	GG	TT	CC	AA	GG
498	Stage II CWP group	41	19	Regular smoker	Occasional drinker	TT	TT	CC	CC	CC	CC	TT	CC	AA	GA	AT	CC	GG	GG
423	Stage II CWP group	46	15	Regular smoker	Occasional drinker	TT	TT	CC	CC	CC	CC	TT	CC	AA	AA	TT	CC	AA	GG
422	Stage II CWP group	54	10	Regular smoker	Never drank	TT	TT	CC	CC	CC	TC	TT	CC	AA	GA	TT	CC	GG	GG
421	Stage II CWP group	51	20	Regular smoker	Never drank	TT	TT	CC	CC	AA	CC	CT	CC	AA	GA	TT	CC	GA	GG
419	Stage II CWP group	44	13	Regular smoker	Occasional drinker	TT	TT	CC	CC	CA	CC	TT	CC	AA	GA	TT	CC	GA	GG
417	Stage II CWP group	47	14	Regular smoker	Never drank	TT	TT	CC	CC	CA	TC	TT	CC	AA	GA	AT	CC	GA	GG
414	Stage II CWP group	60	20	Regular smoker	Occasional drinker	TT	TT	CC	CC	CA	CC	TT	CC	AA	AA	TT	CC	GG	GG
406	Stage II CWP group	80	36	Regular smoker	Occasional drinker	TT	TT	CC	CC	AA	CC	CT	CC	AA	AA	TT	CC	AA	GG
405	Stage II CWP group	87	15	Regular smoker	Never drank	TT	TT	CC	CC	CC	TC	CT	CC	AA	GA	TT	TC	GA	GG
386	Stage II CWP group	74	37	Regular smoker	Never drank	TT	TT	CC	CC	CA	CC	TT	CC	AA	GA	TT	CC	GG	GG
313	Stage II CWP group	51	18	Regular smoker	Occasional drinker	TT	TT	CC	CC	CA	CC	TT	CC	AA	GA	TT	CC	GG	GG
304	Stage II CWP group	72	16	Regular smoker	Occasional drinker	TT	TT	CC	CC	CA	CC	CT	CC	AA	GG	TT	TC	GA	GG
301	Stage II CWP group	51	11	Regular smoker	Occasional drinker	TT	TT	CC	CC	AA	CC	TT	CC	AA	GA	TT	CC	AA	GG
274	Stage II CWP group	52	16	Regular smoker	Occasional drinker	TT	TT	CC	CC	CA	CC	TT	CC	AA	AA	TT	TC	GG	GG
263	Stage II CWP group	58	11	Regular smoker	Never drank	TT	TT	CC	CC	CA	CC	CT	CC	AA	GG	TT	TC	GG	GG
239	Stage II CWP group	50	21	Regular smoker	Never drank	TT	TT	CC	CC	CA	CC	TT	CC	AA	AA	TT	CC	GG	GG
217	Stage II CWP group	46	15	Regular smoker	Occasional drinker	TT	TT	CC	CC	CA	CC	CT	TC	AT	AA	TT	CC	GA	GG
162	Stage II CWP group	66	12	Regular smoker	Occasional drinker	TT	TT	CC	CC	AA	CC	TT	CC	AA	GG	TT	CC	GA	GG
152	Stage II CWP group	52	12	Regular smoker	Occasional drinker	TT	TT	CC	CC	CC	CC	TT	CC	AA	AA	TT	CC	GA	GG
148	Stage II CWP group	78	36	Regular smoker	Never drank	TT	TT	CC	CC	CA	CC	TT	CC	AA	GA	TT	TC	GG	GG
143	Stage II CWP group	70	32	Regular smoker	Regular drinker	TT	TT	CC	CC	CA	CC	TT	CC	AA	GA	TT	CC	GG	GG
106	Stage II CWP group	55	11	Regular smoker	Occasional drinker	TT	TT	CC	CC	AA	CC	TT	CC	AA	GA	TT	TC	GA	GG
*120	Stage II CWP group	54	29	Regular smoker	Occasional drinker	TT	TT	CC	CC	AA	CC	CT	CC	AA	GA	TT	TC	GG	GG

## Sheet: Measurement of ERCC1
Number	Group	ERCC1
A10	Healthy group	4.56
A11	Healthy group	4.66
A111	Healthy group	4.95
A113	Healthy group	4.83
A114	Healthy group	5.02
A120	Healthy group	4.55
A122	Healthy group	4.94
A124	Healthy group	4.17
A13	Healthy group	4.76
A16	Healthy group	4.2
A17	Healthy group	5.2
A20	Healthy group	4.84
A22	Healthy group	5.5
A3	Healthy group	4.29
A32	Healthy group	3.78
A37	Healthy group	3.63
A4	Healthy group	4.47
A45	Healthy group	4.74
A46	Healthy group	4.41
A47	Healthy group	3.89
A48	Healthy group	3.44
A49	Healthy group	5.2
A5	Healthy group	3.79
A50	Healthy group	4.02
A66	Healthy group	5.04
A7	Healthy group	4.56
A72	Healthy group	3.92
A82	Healthy group	5.71
A9	Healthy group	5.61
A85	Healthy group	4.39
A182	Coal dust exposure group	5.23
A192	Coal dust exposure group	5.94
A153	Coal dust exposure group	4.63
A154	Coal dust exposure group	5.69
A155	Coal dust exposure group	5.88
A157	Coal dust exposure group	6.54
A159	Coal dust exposure group	6.53
A191	Coal dust exposure group	4.85
A186	Coal dust exposure group	6.44
A198	Coal dust exposure group	5.29
A199	Coal dust exposure group	6.16
A203	Coal dust exposure group	5.53
A205	Coal dust exposure group	6.54
A69	Coal dust exposure group	7.16
A40	Coal dust exposure group	5.91
A217	Coal dust exposure group	5.51
A223	Coal dust exposure group	6.43
A226	Coal dust exposure group	5.59
A229	Coal dust exposure group	6.37
A232	Coal dust exposure group	5.34
A233	Coal dust exposure group	6.22
A242	Coal dust exposure group	6.69
A249	Coal dust exposure group	6.6
A253	Coal dust exposure group	5.71
A256	Coal dust exposure group	6.26
A259	Coal dust exposure group	6.19
A313	Coal dust exposure group	6.1
A51	Coal dust exposure group	5.5
A53	Coal dust exposure group	5.38
A75	Coal dust exposure group	5.66
A107	Stage I CWP group	4.57
A110	Stage I CWP group	4.86
A115	Stage I CWP group	5.24
A119	Stage I CWP group	5.06
A126	Stage I CWP group	5.56
A132	Stage I CWP group	5.36
A134	Stage I CWP group	4.1
A135	Stage I CWP group	4.76
A138	Stage I CWP group	5.1
A139	Stage I CWP group	4.7
A240	Stage I CWP group	5.71
A260	Stage I CWP group	3.18
A261	Stage I CWP group	4.35
A262	Stage I CWP group	5.57
A266	Stage I CWP group	5.64
A281	Stage I CWP group	4.87
A288	Stage I CWP group	5.9
A290	Stage I CWP group	3.49
A310	Stage I CWP group	4.82
A56	Stage I CWP group	5.18
A564	Stage I CWP group	4.08
A76	Stage I CWP group	3.93
A77	Stage I CWP group	6.15
A79	Stage I CWP group	5.24
A82	Stage I CWP group	4.24
A86	Stage I CWP group	5.4
A89	Stage I CWP group	4.69
A94	Stage I CWP group	4.51
A95	Stage I CWP group	3.5
A99	Stage I CWP group	4.06
A103	Stage II CWP group	4.74
A121	Stage II CWP group	4.05
A133	Stage II CWP group	4.41
A137	Stage II CWP group	5.24
A141	Stage II CWP group	3.6
A181	Stage II CWP group	3.93
A213	Stage II CWP group	4.14
A269	Stage II CWP group	4.81
A271	Stage II CWP group	3.97
A274	Stage II CWP group	3.68
A289	Stage II CWP group	3.9
A293	Stage II CWP group	3.98
A41	Stage II CWP group	4.48
A173	Stage II CWP group	4.4
A117	Stage II CWP group	4.11
A123	Stage II CWP group	4.16
A127	Stage II CWP group	4.51
A142	Stage II CWP group	4.06
A145	Stage II CWP group	4.69
A147	Stage II CWP group	4.17
A148	Stage II CWP group	4.81
A149	Stage II CWP group	3.85
A151	Stage II CWP group	4.38
A152	Stage II CWP group	4.27
A158	Stage II CWP group	4.68
A161	Stage II CWP group	4.74
A172	Stage II CWP group	5.01
A174	Stage II CWP group	3.62
A179	Stage II CWP group	5.17
A185	Stage II CWP group	4.83
